# Supplementary material for: Data of de novo genome assembly of the Chlamydia psittaci strain isolated from the livestock in Volga Region, Russian Federation
Source: Data Brief. 2020 Jan 27;29:105190. doi: 10.1016/j.dib.2020.105190 (PMC7015991; doi:10.1016/j.dib.2020.105190)
Supplement: Multimedia component 1 [file mmc1.xml]

<?xml version="1.0" encoding="utf-8" standalone="no"?>
<data>
  <datasets>
    <author>feodorovav@mail.ru</author>
    <type>1</type>
    <dataset>
      <name>strain Rostinovo-70 chromosome complete genome</name>
      <caption />
      <description>Chlamydia psittaci strain Rostinovo-70 chromosome, complete genome</description>
      <filetype>
        <name />
      </filetype>
      <filesize />
      <source>0</source>
      <sourcename>Original Data</sourcename>
      <access>
        <type>1</type>
        <name>Data available in data repository</name>
        <reponame>https://www.ncbi.nlm.nih.gov/genbank/</reponame>
        <PersistentId />
        <deeplinkurl>https://www.ncbi.nlm.nih.gov/nuccore/CP041038.1</deeplinkurl>
      </access>
    </dataset>
    <dataset>
      <name>strain Rostinovo-70 plasmid unnamed complete sequence</name>
      <caption />
      <description>Chlamydia psittaci strain Rostinovo-70 plasmid unnamed, complete sequence</description>
      <filetype>
        <name />
      </filetype>
      <filesize />
      <source>0</source>
      <sourcename>Original Data</sourcename>
      <access>
        <type>1</type>
        <name>Data available in data repository</name>
        <reponame>https://www.ncbi.nlm.nih.gov/genbank/</reponame>
        <PersistentId />
        <deeplinkurl>https://www.ncbi.nlm.nih.gov/nuccore/CP041039.1</deeplinkurl>
      </access>
    </dataset>
  </datasets>
</data>
